# Supplementary material for: Effects of Different Hamstring Eccentric Exercise Programs on Preventing Lower Extremity Injuries: A Systematic Review and Meta-Analysis
Source: Int J Environ Res Public Health. 2023 Jan 23;20(3):2057. doi: 10.3390/ijerph20032057 (PMC9916392; doi:10.3390/ijerph20032057)
Supplement: Supplementary file 1 [file ijerph-20-02057-s001.zip]

Archive with 3 entries (3 files):
- Table S1ú║Basic Information of the Included Studies.pdf
- Table S2ú║The results of the GRADE system.pdf
- Table S3ú║Literature search words.pdf
